# Supplementary material for: Why is heartache associated with sadness? Sadness is represented by specific physical pain through verbal knowledge
Source: PLoS One. 2019 May 1;14(5):e0216331. doi: 10.1371/journal.pone.0216331 (PMC6493756; doi:10.1371/journal.pone.0216331)
Supplement: S1 Data — (XLSX) [file pone.0216331.s001.xlsx]

## Sheet: Analysis1
			shiku shiku				shikuri shikuri				zuki zuki				gusa gusa				chiku chiku				zukin zukin				jin jin				hiri hiri				gishi gishi				chiri chiri				iga iga				biri biri
ID	age	sex men=1 women=2	happiness	sadness	anger	fear	happiness	sadness	anger	fear	happiness	sadness	anger	fear	happiness	sadness	anger	fear	happiness	sadness	anger	fear	happiness	sadness	anger	fear	happiness	sadness	anger	fear	happiness	sadness	anger	fear	happiness	sadness	anger	fear	happiness	sadness	anger	fear	happiness	sadness	anger	fear	happiness	sadness	anger
2	20	2	7	7	1	1	7	3	4	3	2	7	3	3	1	2	1	1	4	5	4	3	4	4	3	3	4	4	4	2	1	4	4	3	7	6	2	3	9	5	4	3	7	1	2	3	1	3	4
3	22	1	1	10	8	7	1	9	7	6	1	8	8	9	1	8	6	8	1	7	7	8	1	7	6	6	1	7	7	6	1	8	8	8	3	8	7	6	2	6	6	6	1	6	5	5	1	5	5
4	20	1	1	9	1	1	1	8	1	1	1	10	1	1	1	8	1	1	1	5	1	2	1	10	1	1	4	4	1	1	1	1	1	1	1	1	1	1	1	8	1	3	1	2	2	1	1	1	1
5	20	2	1	10	1	1	1	10	1	1	1	7	2	6	1	10	1	1	1	6	3	2	1	9	1	1	1	8	2	1	1	4	1	1	1	2	2	2	1	1	1	1	1	1	2	1	1	2	1
7	20	1	1	10	1	1	1	8	1	1	1	10	10	1	1	9	8	1	1	8	7	4	1	10	2	1	1	1	1	1	1	1	1	1	1	10	1	1	1	1	1	1	1	1	1	1	1	1	1
8	20	1	2	10	7	6	1	10	7	3	1	4	3	3	3	7	5	6	3	2	7	3	1	1	5	7	5	4	7	4	5	4	6	3	4	2	2	2	1	2	3	2	2	2	7	2	6	3	8
9	21	2	1	10	7	6	1	10	8	6	1	8	10	5	1	10	10	8	1	10	10	1	1	6	9	4	4	8	6	1	1	7	7	2	6	5	5	5	1	4	8	4	1	1	7	4	4	3	9
11	20	2	1	10	1	2	1	6	1	1	1	7	5	3	1	7	2	1	1	9	8	5	1	7	3	2	1	6	1	1	1	1	2	6	1	1	8	2	1	2	1	1	1	3	5	1	1	1	3
12	18	2	1	10	1	1	1	2	1	2	1	7	9	5	1	4	1	1	1	1	1	1	1	2	2	2	1	4	2	1	1	3	1	3	1	1	3	2	1	1	1	1	1	1	1	1	1	2	1
13	20	1	1	10	1	1	1	10	1	1	1	10	1	8	1	10	1	7	1	10	1	1	1	7	7	1	1	10	1	1	1	5	1	1	1	1	1	10	1	1	1	1	1	7	1	1	1	1	1
15	23	1	5	10	1	3	1	5	1	1	1	5	1	1	1	5	1	1	1	1	1	1	1	5	5	5	3	5	1	1	1	1	1	1	1	1	1	1	1	1	3	1	1	1	1	1	1	1	1
17	20	2	1	10	10	10	1	10	3	1	1	10	6	3	1	6	1	1	1	1	2	1	1	5	2	5	1	10	10	10	1	10	3	5	1	1	1	1	1	1	2	2	1	1	3	2	1	5	3
18	20	2	1	10	3	4	1	7	1	1	1	1	1	1	2	10	3	4	1	6	3	3	1	3	3	3	3	5	3	4	1	4	2	6	1	1	6	3	1	5	3	1	1	1	1	3	1	1	8
19	21	1	1	10	2	2	1	4	1	1	2	4	3	3	5	5	5	2	1	8	3	2	1	8	6	3	9	5	4	3	1	3	2	7	2	4	2	6	1	3	3	2	1	3	1	8	5	3	8
20	20	1	1	10	1	1	1	10	1	1	1	10	2	2	1	8	1	3	1	10	8	1	1	10	2	3	8	8	1	1	1	4	1	1	1	1	2	2	1	1	1	1	1	1	7	1	8	1	2
21	21	2	1	10	7	6	1	9	1	1	1	10	9	8	1	10	10	9	1	10	9	7	1	9	8	8	1	1	1	1	7	7	7	9	1	2	1	1	1	7	8	6	2	2	2	2	6	6	6
22	20	1	1	10	4	4	1	10	4	1	1	8	2	2	1	9	4	3	1	8	3	3	1	1	5	6	1	8	4	4	1	10	1	5	1	3	10	3	1	6	3	3	1	7	6	3	1	3	2
23	23	1	1	8	7	8	1	10	1	1	9	10	8	2	1	8	9	1	1	10	1	1	1	7	2	2	3	6	4	10	1	6	3	2	6	5	9	10	1	7	1	1	1	8	9	10	9	8	9
24	19	2	1	10	1	2	1	9	3	5	4	5	7	7	1	6	5	5	4	6	7	4	5	7	7	6	5	3	5	5	5	5	5	6	2	2	3	3	3	4	5	3	1	3	5	5	1	7	5
25	21	2	1	10	1	1	1	10	2	3	1	10	2	1	1	7	3	1	1	8	9	3	1	10	1	1	1	1	1	1	6	1	7	8	1	4	1	1	1	4	7	6	1	3	9	1	5	1	1
26	21	2	2	9	3	5	1	9	3	4	5	8	6	5	3	9	4	4	1	6	6	1	8	8	6	4	6	8	6	3	6	8	4	5	3	7	3	6	5	7	6	2	2	5	7	4	8	8	8
28	23	1	3	10	7	9	3	9	2	8	1	10	8	9	2	8	10	6	4	10	7	6	1	10	8	3	3	9	9	8	3	10	8	3	1	8	9	2	1	7	9	3	2	8	7	3	2	10	8
29	20	1	1	10	2	5	1	5	4	1	2	3	1	2	1	10	3	5	1	5	4	1	2	2	3	1	5	1	4	1	3	2	5	5	1	1	1	3	1	1	4	1	1	1	2	1	3	3	5
30	20	1	1	9	1	1	1	9	1	1	1	8	1	1	1	1	1	5	1	9	1	1	1	6	6	1	1	9	2	3	1	1	9	1	4	1	4	1	1	1	9	3	1	1	8	5	1	1	1
31	19	2	1	10	1	1	1	1	1	1	1	1	1	1	1	10	1	1	1	6	1	1	1	1	1	1	1	1	1	1	1	1	1	1	1	1	1	1	1	1	1	1	1	1	1	1	1	1	1
32	21	1	1	10	1	1	1	8	1	1	1	1	1	6	1	1	1	4	1	1	1	8	1	1	1	2	2	1	7	1	1	1	1	6	1	1	3	2	1	1	1	1	1	1	1	1	1	1	1
33	21	2	1	10	1	1	1	6	1	1	1	1	1	5	1	7	1	1	1	8	1	1	1	8	10	5	1	3	5	1	1	5	2	4	1	4	4	5	1	1	4	5	1	1	4	1	1	1	1
34	20	1	1	10	1	1	1	8	1	1	1	7	3	2	1	2	1	1	1	2	1	1	1	1	1	1	3	5	4	1	1	1	1	1	1	1	1	1	1	1	1	1	1	1	1	1	1	1	5
35	21	2	1	10	5	6	4	2	2	3	1	8	4	4	1	4	6	6	4	2	4	3	1	4	1	7	3	3	3	4	5	3	3	3	5	5	3	3	3	2	4	4	1	1	1	6	5	6	7
36	20	2	1	10	1	1	1	1	1	1	1	8	2	3	1	9	1	1	1	1	1	1	1	1	1	1	1	1	1	1	1	8	1	1	1	1	1	1	1	1	1	1	1	1	1	1	1	1	1
37	19	2	1	10	1	1	1	9	6	3	1	9	1	1	1	7	2	1	1	6	7	7	1	9	8	5	7	9	5	3	1	6	5	5	1	1	7	5	3	5	7	6	1	6	8	2	2	8	1
38	19	1	1	10	1	1	1	9	1	1	1	6	1	1	1	10	1	3	1	3	6	2	1	5	1	1	1	6	1	4	1	5	1	1	1	3	1	1	1	1	5	1	1	2	5	3	1	3	8
39	22	1	1	10	1	1	1	10	1	1	1	4	3	3	1	6	5	2	1	3	5	1	1	7	6	2	4	4	4	2	1	1	2	2	1	1	3	1	1	3	3	1	1	1	5	1	3	2	3
41	21	1	1	10	2	8	1	6	1	1	1	10	6	4	1	8	1	5	1	4	1	4	1	10	4	6	1	3	3	1	1	4	1	1	1	1	3	5	1	1	1	1	1	5	8	1	2	6	6
42	20	2	1	10	3	1	1	10	1	6	1	1	1	9	1	9	7	1	3	9	7	2	1	3	7	10	8	5	1	3	1	5	1	1	1	8	6	6	1	1	1	1	1	1	8	8	1	1	1
44	20	1	1	10	5	4	5	4	1	3	1	1	3	8	1	4	3	6	1	1	5	4	1	5	5	7	1	1	6	5	1	3	5	9	1	2	3	2	1	2	1	10	5	3	3	1	1	2	1
46	21	1	1	10	1	1	1	10	3	1	1	1	1	3	1	9	4	1	1	10	1	1	1	5	2	2	1	4	1	1	1	1	1	1	1	1	1	1	1	1	1	1	1	1	1	1	6	2	2
48	19	1	1	1	1	1	1	1	1	1	3	7	5	9	1	5	3	10	1	1	1	10	1	1	1	5	4	3	8	7	1	9	7	7	1	5	5	8	1	8	8	8	1	10	2	9	1	4	6
49	20	2	1	10	1	5	1	10	1	4	1	7	1	3	1	8	4	5	1	6	2	4	1	7	4	1	1	1	1	1	1	5	3	5	1	2	6	6	1	1	1	1	1	1	2	1	1	1	1
50	19	1	1	10	1	1	2	7	2	2	3	6	3	3	3	5	2	2	3	5	5	2	4	4	4	2	5	6	2	2	2	6	3	2	2	2	2	2	2	2	2	2	1	5	6	5	3	2	6
51	22	1	3	10	6	4	2	7	3	4	2	7	9	2	1	4	4	8	3	5	2	7	3	4	8	6	1	3	2	8	1	8	2	1	2	4	7	2	4	2	7	5	1	2	9	4	1	3	10
52	18	2	2	9	2	1	1	6	1	1	1	8	1	1	4	5	8	6	5	5	6	2	1	1	1	1	5	5	5	5	1	1	7	6	1	1	1	1	1	1	1	5	1	2	7	5	4	3	4
54	19	1	1	10	1	3	1	10	1	1	1	1	4	5	1	8	1	3	1	8	3	1	1	8	6	1	1	1	4	2	1	3	3	2	1	3	1	2	1	5	8	2	1	1	10	3	1	1	1
55	21	2	1	10	6	6	1	7	6	5	1	6	5	4	1	8	5	1	4	7	7	7	1	3	8	5	1	3	7	6	1	1	3	1	1	2	7	2	1	1	6	2	1	1	4	1	1	1	3
56	21	1	1	10	1	7	1	1	1	1	1	1	1	1	1	7	3	4	1	1	1	1	1	1	1	1	1	1	3	2	1	1	3	1	4	5	4	4	1	1	5	4	1	1	2	3	1	1	3
58	23	1	1	10	5	5	1	10	1	1	1	5	1	1	1	9	1	1	1	7	8	1	1	8	1	1	1	9	1	1	1	9	1	4	1	7	6	1	1	1	1	1	1	5	7	3	1	2	2
59	21	2	1	10	1	3	1	10	1	6	1	7	7	7	1	5	7	10	1	7	5	9	1	5	3	1	1	7	5	7	1	5	5	5	1	1	1	1	1	3	5	6	1	5	5	3	1	4	6
61	21	2	1	10	2	2	1	1	1	1	1	8	4	1	1	8	6	1	1	3	2	1	1	7	2	2	1	3	2	1	1	2	3	3	1	1	2	2	1	2	1	1	1	1	2	1	1	2	2
62	21	2	1	10	1	1	1	1	1	1	1	10	3	1	1	7	4	2	1	7	3	2	2	10	10	1	7	8	2	1	1	7	5	3	1	4	8	1	1	1	4	2	1	1	6	3	6	1	5
63	20	1	1	10	1	5	1	5	1	1	2	8	4	3	2	2	2	2	1	4	3	1	1	7	4	3	6	5	2	3	2	4	3	4	1	1	1	1	2	2	2	2	1	1	1	1	1	1	5
64	22	2	1	10	1	2	1	9	3	4	1	6	4	4	1	7	4	2	1	1	4	1	1	5	3	5	1	3	4	5	1	6	6	5	1	1	5	4	1	4	5	4	1	4	5	5	1	1	3
65	23	1	7	4	4	2	7	5	4	2	7	6	3	1	7	5	4	3	7	7	5	1	8	5	3	1	6	5	3	2	5	5	4	1	6	4	2	1	5	2	1	1	7	6	2	4	7	6	4
66	19	2	1	10	1	1	1	10	2	2	1	1	2	1	1	1	1	4	1	1	4	1	1	1	8	1	1	1	1	2	1	1	1	4	1	1	5	1	1	1	3	1	1	1	3	1	1	1	2
67	22	1	1	9	3	3	1	9	5	6	3	5	5	5	2	7	8	6	1	3	5	3	2	4	4	4	3	7	7	6	1	3	3	2	1	1	1	1	2	2	2	2	1	2	5	5	4	4	4
68	18	1	1	10	1	1	1	1	1	1	1	10	1	1	1	1	1	1	1	1	3	1	1	2	2	1	1	1	1	1	1	2	4	1	1	1	1	1	1	1	7	1	1	1	4	1	1	2	10
69	20	1	2	9	2	8	2	7	1	6	4	7	5	3	5	7	5	5	2	6	6	6	5	5	5	5	5	5	5	5	3	7	7	6	1	1	5	7	2	5	5	5	1	6	9	5	3	2	7
70	21	1	1	7	1	5	1	10	1	4	2	6	2	2	1	5	4	6	2	7	7	6	1	6	1	4	5	7	6	5	3	7	4	3	3	1	6	7	4	3	5	3	2	6	7	6	7	4	7
71	20	1	1	9	1	6	4	5	1	2	1	6	6	5	2	8	4	7	5	6	5	6	1	7	6	7	4	4	2	2	4	2	6	5	1	5	7	2	1	4	5	7	1	6	7	2	7	2	6
72	19	2	1	10	1	1	3	6	4	6	2	9	8	8	3	6	5	5	2	5	5	3	3	7	6	5	5	7	6	4	3	3	6	7	1	1	2	3	6	2	7	7	1	2	3	2	4	2	5
73	22	1	1	10	7	8	1	10	4	2	1	3	5	7	4	1	4	1	1	4	2	1	1	4	4	6	4	4	4	2	1	4	4	1	1	1	4	1	1	1	1	1	1	1	4	1	4	1	5
75	20	2	1	10	4	4	3	7	2	1	1	4	8	8	1	5	8	2	1	5	5	8	1	8	6	8	6	7	7	2	1	7	2	4	5	7	2	7	1	7	3	7	1	4	5	5	8	4	9
76	19	2	1	10	2	1	1	10	3	1	1	10	1	1	1	6	3	2	3	8	2	1	4	6	2	1	8	7	3	1	1	10	1	1	4	2	2	6	3	2	5	1	1	2	2	1	4	1	7
77	21	2	1	10	1	1	1	10	2	6	1	10	3	6	1	10	1	3	1	10	8	1	1	10	3	1	1	5	1	1	1	4	9	1	1	3	9	4	1	3	10	6	1	3	5	4	1	1	7
78	19	2	1	10	1	1	1	10	4	8	1	5	5	10	1	9	6	6	3	6	10	7	3	7	3	3	8	8	1	8	1	10	3	3	1	7	7	7	1	7	7	5	1	6	8	3	7	3	7
81	18	2	2	10	5	5	1	4	1	1	1	7	5	6	1	5	4	5	1	6	4	1	1	10	8	8	9	7	4	4	1	1	5	4	1	1	1	1	3	1	4	1	1	1	3	1	1	1	3
83	20	1	1	10	2	5	1	10	1	1	1	10	7	7	1	10	6	6	1	5	2	6	4	8	6	5	5	10	9	9	1	6	6	6	5	5	5	5	1	2	5	3	1	7	7	2	2	7	9
84	22	2	5	9	5	8	10	8	1	1	8	8	7	1	2	10	3	7	4	2	1	8	1	10	2	6	10	10	2	1	10	10	10	3	2	4	5	5	10	9	2	9	2	2	8	6	10	10	1
85	21	2	1	10	1	2	1	10	2	3	1	7	2	3	1	3	6	4	7	10	7	4	1	8	2	4	3	7	2	3	4	7	2	3	1	1	7	6	3	7	7	6	1	2	5	3	4	1	5
86	19	1	1	10	1	1	1	9	1	1	1	7	6	5	5	7	2	4	1	9	2	4	2	9	5	4	1	7	4	3	1	7	3	5	1	7	7	2	1	3	2	2	1	6	3	3	1	2	2
[truncated: 65 more columns]
