# Supplementary material for: Why is heartache associated with sadness? Sadness is represented by specific physical pain through verbal knowledge
Source: PLoS One. 2019 May 1;14(5):e0216331. doi: 10.1371/journal.pone.0216331 (PMC6493756; doi:10.1371/journal.pone.0216331)
Supplement: S2 Data — (XLSX) [file pone.0216331.s002.xlsx]

## Sheet: Analysis2
ID	sex	Loss	Failure	Break up	Loneliness	Injuries	Family rift	zuki zuki	Loss	Failure	Break up	Loneliness	Injuries	Family rift	jin jin	Loss	Failure	Break up	Loneliness	Injuries	Family rift	zukin zukin	Loss	Failure	Break up	Loneliness	Injuries	Family rift	gusa gusa	Loss	Failure	Break up	Loneliness	Injuries	Family rift	shiku shiku	Loss	Failure	Break up	Loneliness	Injuries	Family rift	shikuri shikuri	Loss	Failure	Break up	Loneliness	Injuries	Family rift
2	2	3	5	5	4	2	1	7	1	3	4	2	2	1	4	3	3	4	1	1	1	4	5	5	3	2	1	3	2	3	4	3	2	1	2	7	3	4	3	2	1	2	3	2	3	4	3	2	1
3	1	1	1	1	1	9	2	8	4	4	6	1	5	3	7	4	1	8	1	9	6	7	6	6	8	5	7	6	8	10	10	10	9	8	9	10	10	9	10	10	8	9	9	1	1	1	1	3	1
4	1	9	3	9	6	5	7	10	2	1	5	5	2	4	4	4	1	4	4	6	4	10	10	4	8	5	5	6	8	10	5	8	5	4	4	9	4	1	5	5	1	5	8	2	1	6	6	2	5
5	2	1	1	6	3	10	1	7	5	2	2	2	2	2	8	1	1	1	1	10	1	9	4	5	5	4	4	2	10	10	10	10	10	7	6	10	10	5	5	5	5	2	10	1	2	3	2	5	3
7	1	10	10	10	10	10	10	10	10	10	10	10	10	10	1	9	10	10	10	10	10	10	10	10	10	10	10	10	9	10	10	10	10	1	9	10	10	10	1	1	1	1	8	10	10	10	10	10	10
8	1	2	5	5	1	10	3	4	2	2	3	1	9	4	4	2	5	4	7	10	7	1	6	7	9	5	7	9	7	10	2	4	1	3	2	10	10	6	10	6	3	2	10	2	2	3	2	9	3
9	2	5	4	2	5	6	1	8	1	4	1	2	7	1	8	4	6	5	5	5	3	6	4	4	1	8	2	2	10	7	6	2	6	4	1	10	10	10	10	10	10	10	10	1	3	2	5	1	4
11	2	1	1	1	2	5	1	7	5	2	1	1	6	2	6	5	4	8	8	8	2	7	6	6	1	1	1	1	7	9	2	4	8	4	5	10	1	1	1	1	1	1	6	3	4	3	8	3	3
12	2	8	9	8	5	5	5	7	1	1	8	9	9	7	4	1	1	10	10	10	10	2	1	1	1	1	1	1	4	10	10	10	10	10	10	10	10	8	10	8	6	4	2	1	1	1	1	4	2
13	1	6	6	10	6	10	6	10	8	8	8	6	8	8	10	10	10	10	10	7	10	7	10	10	10	10	6	10	10	10	10	10	10	10	10	10	10	10	10	10	10	5	10	1	10	10	8	5	7
15	1	1	1	1	1	7	1	5	7	1	5	1	7	1	5	1	1	5	1	7	1	5	1	1	3	1	7	1	5	10	7	10	10	1	1	10	3	1	3	3	1	1	5	1	1	1	1	5	1
17	2	1	5	7	9	10	10	10	3	2	6	10	10	2	10	3	1	7	5	10	10	5	10	10	10	10	10	10	6	10	3	10	10	10	5	10	3	1	6	10	6	6	10	10	10	10	10	10	10
18	2	3	2	6	4	8	4	1	8	3	6	6	5	4	5	1	1	8	6	7	1	3	1	1	4	1	2	2	10	10	10	8	10	8	6	10	10	7	8	8	7	7	7	1	1	1	1	5	1
19	1	2	4	3	1	1	3	4	2	4	4	4	3	7	5	6	6	6	8	7	6	8	1	5	5	4	2	6	5	3	5	6	3	3	2	10	3	5	4	4	9	9	4	5	1	8	9	6	8
20	1	8	10	10	6	10	4	10	1	5	7	8	7	2	8	9	8	10	10	10	8	10	3	7	7	4	3	2	8	10	6	8	10	1	1	10	10	8	8	10	1	1	10	7	10	10	10	10	8
21	2	10	10	9	8	7	10	10	10	8	8	5	7	5	1	10	10	10	8	9	10	9	7	6	7	6	5	7	10	10	10	10	9	10	10	10	1	1	1	1	1	1	9	10	10	10	10	10	10
22	1	8	1	10	4	6	1	8	6	1	7	6	5	1	8	3	1	5	7	9	1	1	1	6	8	1	5	1	9	4	3	9	7	9	1	10	1	6	3	1	6	2	10	4	5	5	4	5	1
23	1	3	5	5	6	6	7	10	7	4	7	5	7	9	6	2	2	10	7	2	2	7	3	8	8	8	7	7	8	6	4	7	7	7	5	8	10	8	7	7	7	6	10	7	6	7	8	6	8
24	2	9	4	8	8	9	3	5	10	5	7	7	7	5	3	8	5	6	7	6	5	7	10	7	9	10	4	3	6	10	7	7	7	6	5	10	10	5	7	10	4	4	9	8	4	8	7	4	4
25	2	9	5	4	9	8	7	10	1	1	1	1	7	5	1	7	1	8	9	8	5	10	1	1	8	9	1	2	7	10	6	10	10	3	5	10	9	6	7	10	6	3	10	7	7	8	8	8	6
26	2	8	6	6	6	4	8	8	7	6	6	6	4	7	8	8	5	6	7	4	7	8	5	6	5	7	4	7	9	7	6	7	7	4	7	9	7	3	7	7	4	7	9	5	7	7	8	4	8
28	1	7	6	8	9	7	6	10	8	6	4	9	7	6	9	8	7	10	9	8	5	10	3	9	8	9	6	7	8	9	8	9	10	8	5	10	9	8	9	10	7	6	9	5	7	8	7	5	5
29	1	6	1	5	8	1	4	3	1	1	5	1	6	4	1	3	1	5	4	3	3	2	2	5	6	5	5	3	10	10	4	10	10	5	4	10	9	2	5	7	3	3	5	1	1	5	5	4	4
30	1	2	3	5	5	3	4	8	3	3	4	5	2	3	9	1	3	4	3	2	3	6	2	8	8	8	2	7	1	9	9	9	6	6	3	9	10	7	8	10	7	4	9	1	1	3	4	3	4
31	2	5	1	3	1	6	1	1	1	1	1	1	4	1	1	1	1	1	1	10	1	1	1	4	4	1	1	1	10	3	1	3	2	2	2	10	1	1	1	1	1	1	1	1	1	1	1	4	1
32	1	2	1	3	1	5	2	1	5	2	1	1	4	1	1	3	1	1	1	5	1	1	9	8	9	4	8	2	1	10	5	10	10	3	7	10	6	5	6	2	1	1	8	2	1	7	5	9	2
33	2	1	1	1	1	8	1	1	1	1	1	1	1	1	3	1	1	1	1	1	1	8	1	1	1	1	1	1	7	1	1	1	1	1	1	10	1	1	1	1	1	1	6	1	1	1	1	6	1
34	1	1	1	5	1	9	1	7	1	1	5	1	10	4	5	1	1	3	1	10	2	1	1	3	5	5	2	1	2	6	2	8	5	4	1	10	1	1	1	1	1	1	8	1	1	4	2	1	1
35	2	7	8	10	7	8	8	8	5	7	6	6	5	5	3	4	3	2	4	5	5	4	9	7	6	7	5	6	4	4	2	1	2	3	4	10	3	4	5	5	5	5	2	6	1	8	6	8	5
36	2	1	1	1	1	8	1	8	1	1	1	1	5	1	1	1	1	6	1	6	1	1	1	1	2	2	1	2	9	10	5	10	3	7	1	10	1	1	1	1	1	1	1	1	1	1	1	4	1
37	2	6	3	9	8	8	8	9	7	6	6	8	10	8	9	1	1	1	1	9	4	9	4	7	6	8	8	9	7	9	1	8	7	9	7	10	7	1	6	7	9	6	9	6	5	6	5	8	7
38	1	1	1	5	1	9	1	6	1	1	1	1	10	3	6	1	1	3	1	10	6	5	10	10	10	6	5	10	10	10	6	10	4	10	10	10	10	1	10	2	10	10	9	1	1	1	1	10	1
39	1	1	1	1	1	10	1	4	1	1	3	1	10	2	4	1	1	1	1	10	1	7	3	2	5	2	2	2	6	8	4	6	8	2	6	10	9	5	10	8	2	5	10	1	1	2	1	10	2
41	1	10	10	10	10	10	10	10	1	1	1	1	5	1	3	6	5	8	8	8	8	10	1	8	9	5	1	5	8	10	5	8	10	3	7	10	10	10	10	10	8	10	6	1	1	1	2	2	1
42	2	1	1	1	1	10	1	1	1	1	1	1	9	1	5	1	1	9	1	10	4	3	1	1	9	1	1	6	9	10	1	8	10	4	8	10	9	1	9	6	5	1	10	1	1	10	4	9	1
44	1	5	5	6	7	6	4	1	2	4	4	2	1	1	1	4	4	3	2	1	2	5	6	6	5	4	2	2	4	1	2	2	2	1	1	10	4	3	2	2	2	2	4	4	5	4	4	4	5
46	1	3	1	1	1	2	2	1	1	3	2	1	2	1	4	7	1	5	1	10	6	5	3	2	5	5	7	6	9	4	1	3	3	4	3	10	10	5	6	4	4	4	10	1	1	1	1	1	1
48	1	1	1	1	3	1	1	7	4	2	1	4	1	1	3	1	1	3	1	1	1	1	1	1	4	1	1	1	5	1	1	1	1	1	1	1	1	1	5	1	1	1	1	1	1	1	1	1	1
49	2	6	6	9	4	10	10	7	5	3	8	6	10	7	1	3	1	7	1	10	5	7	2	7	8	5	5	10	8	10	10	6	4	6	9	10	10	10	10	10	10	10	10	4	7	4	4	7	4
50	1	7	1	7	1	8	3	6	1	1	5	1	9	1	6	5	3	7	4	9	1	4	6	1	7	6	2	2	5	8	3	8	6	2	6	10	7	4	8	8	3	5	7	1	4	2	2	7	4
51	1	2	2	6	6	3	7	7	1	3	7	7	2	1	3	1	1	1	7	7	4	4	4	7	9	8	2	7	4	2	3	8	8	2	4	10	2	7	10	7	7	2	7	7	4	4	8	3	4
52	2	4	6	6	4	9	5	8	3	5	8	6	4	8	5	1	1	1	1	10	1	1	7	6	4	4	3	1	5	7	5	8	7	5	8	9	4	6	6	6	1	4	6	1	1	1	1	8	3
54	1	8	4	10	3	6	3	1	3	2	7	3	3	6	1	9	6	8	2	4	5	8	7	7	5	3	2	1	8	10	8	9	6	6	3	10	10	7	8	7	3	6	10	8	6	10	6	7	8
55	2	10	10	10	8	9	7	6	1	1	3	1	3	1	3	3	4	3	3	4	6	3	10	10	10	7	7	7	8	10	10	10	7	5	4	10	10	6	10	7	7	6	7	5	6	5	4	8	2
56	1	4	5	4	3	4	2	1	1	1	1	1	5	1	1	4	6	3	4	3	4	1	4	5	1	3	2	1	7	10	5	6	3	3	2	10	5	6	2	3	1	3	1	3	3	3	1	1	3
58	1	1	1	9	1	1	2	5	1	1	8	1	1	5	9	1	1	6	1	7	1	8	1	6	6	1	5	3	9	10	8	9	2	9	5	10	10	6	10	6	6	6	10	6	8	7	4	10	5
59	2	1	5	7	6	10	6	7	1	1	1	1	7	1	7	5	1	1	1	5	3	5	5	5	6	1	8	9	5	6	2	8	8	9	4	10	4	1	4	4	7	3	10	1	6	6	10	10	10
61	2	1	4	8	8	1	2	8	1	1	1	1	6	1	3	6	7	9	8	1	3	7	3	3	5	5	2	2	8	10	10	10	10	10	5	10	1	1	1	1	1	1	1	1	3	6	7	1	7
62	2	9	5	10	8	9	4	10	5	1	9	4	10	1	8	1	1	10	6	8	5	10	6	1	10	7	3	1	7	10	8	10	10	6	1	10	10	1	7	9	1	1	1	7	5	10	7	8	10
63	1	10	3	10	3	10	3	8	1	1	1	1	1	1	5	10	6	10	7	6	5	7	7	2	8	7	4	4	2	5	1	1	6	1	1	10	1	1	1	1	1	1	5	1	1	1	1	10	1
64	2	7	3	4	4	2	3	6	3	1	4	1	1	2	3	5	4	3	2	1	2	5	4	4	4	3	3	2	7	7	5	6	5	4	5	10	8	7	8	7	8	8	9	7	2	5	3	3	5
65	1	7	4	3	2	1	2	6	6	2	2	2	1	5	5	6	4	3	2	1	6	5	8	6	5	4	4	5	5	7	5	5	3	2	4	4	5	3	3	3	4	3	5	8	5	4	3	1	3
66	2	1	1	1	4	10	1	1	1	1	1	1	4	1	1	1	1	4	1	1	1	1	5	4	6	5	5	5	1	10	10	10	10	10	6	10	8	7	6	9	9	9	10	6	6	6	4	5	4
67	1	6	8	8	6	10	7	5	4	5	6	7	7	6	7	5	7	7	7	9	7	4	8	8	8	8	8	8	7	10	10	10	9	7	9	9	7	7	7	6	5	6	9	4	7	7	7	7	7
68	1	1	1	4	5	10	2	10	1	1	1	1	10	1	1	1	1	4	1	10	1	2	1	2	7	2	10	2	1	10	5	10	10	7	1	10	1	10	1	2	1	1	1	1	1	10	6	10	3
69	1	9	5	3	8	7	5	7	7	7	5	7	4	4	5	7	7	4	7	3	6	5	7	7	5	7	4	4	7	9	5	6	9	7	7	9	8	6	6	7	6	7	7	6	3	4	5	4	6
70	1	5	7	6	7	3	6	6	1	4	1	6	5	3	7	1	1	3	1	5	1	6	5	6	6	6	3	3	5	6	5	3	4	4	4	7	6	4	4	6	3	5	10	2	5	2	2	5	6
71	1	4	2	2	2	7	2	6	2	2	2	2	4	2	4	6	6	2	2	9	3	7	1	7	8	2	2	2	8	3	3	6	5	7	9	9	6	2	7	2	2	2	5	1	2	3	2	2	2
72	2	6	7	10	10	10	8	9	4	5	6	5	8	5	7	10	10	10	10	10	7	7	7	6	9	9	3	3	6	8	10	10	10	4	8	10	8	8	8	9	7	6	6	5	6	7	8	7	8
73	1	4	6	2	2	8	9	3	1	1	1	1	4	2	4	6	6	6	4	8	6	4	2	4	6	4	2	4	1	5	5	8	5	4	6	10	6	6	8	7	6	6	10	4	4	4	5	5	4
75	2	8	7	8	4	10	10	4	6	6	7	7	5	2	7	10	5	10	8	10	10	8	1	7	1	8	6	9	5	9	7	9	8	9	4	10	8	8	7	9	3	7	7	4	6	5	7	7	8
76	2	4	2	10	8	10	9	10	3	2	10	8	7	3	7	10	7	10	10	9	5	6	10	10	9	5	4	4	6	10	4	10	8	10	5	10	2	1	10	10	10	4	10	8	5	10	8	10	6
77	2	10	8	10	4	10	10	10	2	2	6	2	10	5	5	10	2	10	10	10	4	10	10	4	10	10	2	6	10	9	3	10	10	6	8	10	10	10	10	10	2	10	10	7	8	9	3	10	10
78	2	10	10	10	10	10	10	5	6	1	10	5	10	5	8	10	10	10	10	10	10	7	10	10	10	10	10	10	9	10	7	10	10	10	10	10	10	6	10	10	6	10	10	10	5	10	8	10	10
81	2	7	7	8	10	10	5	7	3	5	5	7	4	2	7	10	10	10	10	10	10	10	6	7	7	5	3	5	5	10	10	10	10	7	10	10	1	1	1	4	1	1	4	9	8	10	10	10	7
83	1	6	4	8	9	10	6	10	8	3	10	10	10	7	10	8	2	10	10	10	7	8	9	6	8	8	6	5	10	10	5	10	10	9	7	10	10	6	10	10	5	6	10	6	4	8	7	10	6
84	2	1	1	7	8	10	1	8	1	1	10	10	9	9	10	1	9	1	8	9	1	10	6	2	7	5	2	6	10	6	4	10	5	1	1	9	9	1	10	10	10	3	8	1	1	4	3	3	1
85	2	8	7	8	5	10	8	7	10	4	10	10	10	10	7	10	2	10	9	10	6	8	10	10	10	5	8	5	3	10	6	10	10	7	4	10	10	6	10	10	7	2	10	7	4	8	10	10	8
86	1	8	5	9	7	8	7	7	10	9	9	6	10	6	7	8	6	7	3	9	6	9	7	6	8	6	8	6	7	10	7	10	8	7	5	10	10	9	9	7	6	5	9	1	6	8	4	7	6
[truncated: 1 more columns]
