# Supplementary material for: Why is heartache associated with sadness? Sadness is represented by specific physical pain through verbal knowledge
Source: PLoS One. 2019 May 1;14(5):e0216331. doi: 10.1371/journal.pone.0216331 (PMC6493756; doi:10.1371/journal.pone.0216331)
Supplement: S3 Data — (XLSX) [file pone.0216331.s003.xlsx]

## Sheet: Analysis3
ID	sex	Loneliness(zuki zuki)	head	face	eyes	nose	mouth	jaw	tooth	neck	throat	shoulder	chest	abdomen	waist	back	arm	elbow	hip	hand	leg	wrist	ankle	knee	shin	fingertip	tiptoe	heel	palm	back of the hand	feet bottom	dorsum of foot	bone	joint	muscle	internal organ	stomach	heart	continous	activation	intensity	acuity		Loneliness (jin jin)	head	face	eyes	nose	mouth
2	2	4	8	9	9	8	9	9	8	9	9	9	9	7	8	8	7	8	9	10	9	9	9	9	9	9	9	9	9	6	7	7	7	7	6	7	7	7	7	7	6	6		2	8	8	9	9	9
3	1	1	10	1	1	1	1	1	10	1	1	1	1	1	1	1	1	1	1	1	1	2	3	1	5	3	2	1	1	1	1	1	8	5	4	1	1	1	9	4	8	7		1	9	6	6	1	1
4	1	6	8	8	3	2	10	3	10	2	2	2	5	2	3	1	2	1	1	5	1	1	1	2	6	1	3	1	7	1	1	1	5	2	2	1	1	3	6	10	7	8		5	3	6	5	3	7
5	2	3	3	2	3	2	3	3	2	5	3	2	1	2	1	2	1	2	2	2	2	1	2	1	1	2	2	1	3	2	3	2	2	4	2	2	2	2	3	4	3	4		2	2	2	3	1	3
7	1	10	1	1	10	1	10	6	10	2	5	5	3	4	1	4	5	4	2	2	7	7	5	8	7	7	6	7	8	4	6	7	7	7	7	7	9	9	7	4	6	4		10	1	4	1	1	3
8	1	1	9	2	2	2	2	7	10	2	2	2	2	7	2	2	2	2	2	2	2	2	2	2	2	2	2	2	2	2	2	2	2	2	2	2	2	2	8	2	10	10		1	5	4	3	2	2
9	2	5	4	5	5	5	4	5	4	5	4	2	3	1	1	2	2	3	1	2	4	2	3	4	4	2	3	4	2	3	2	2	1	1	4	4	5	5	6	2	6	1		2	4	3	5	7	5
11	2	2	9	1	1	1	1	1	4	1	7	1	8	1	6	1	1	3	1	1	8	9	1	5	3	1	1	1	1	1	3	1	1	1	1	1	5	9	4	7	7	7		1	1	1	8	1	1
12	2	5	1	1	1	1	1	1	1	1	1	1	1	1	1	1	1	1	1	1	1	1	1	1	1	1	1	1	1	1	1	1	1	1	1	1	1	1	5	6	5	5		9	3	1	2	1	1
13	1	6	10	8	8	8	9	9	9	9	1	10	10	10	10	10	10	10	10	10	10	10	10	10	10	10	10	10	10	10	10	10	10	10	10	10	10	10	6	6	4	6		6	7	6	7	10	1
15	1	1	10	4	9	4	7	7	9	7	7	8	5	5	8	8	8	8	5	8	7	6	6	7	7	8	7	7	7	7	7	7	7	7	7	4	4	4	3	8	10	1		1	2	1	1	2	1
17	2	9	1	1	1	1	1	1	10	1	1	1	1	3	1	9	1	1	1	1	1	1	1	1	1	1	1	1	1	1	1	1	1	1	1	10	1	10	8	7	8	6		10	1	1	1	1	1
18	2	4	10	2	5	2	4	8	9	7	7	2	7	6	7	6	7	3	2	3	7	2	6	4	4	5	5	5	4	5	6	6	7	6	7	9	5	7	4	5	4	6		6	7	2	7	1	6
19	1	1	2	5	3	2	1	3	1	1	6	4	3	3	2	2	5	3	2	7	3	1	7	1	7	4	2	2	6	5	9	3	10	6	6	5	3	4	6	4	6	3		4	9	6	3	5	8
20	1	6	10	2	1	4	1	5	10	6	8	10	10	6	10	10	8	2	2	2	6	7	7	6	6	3	3	7	5	6	7	7	8	6	3	3	2	2	6	7	9	8		8	3	1	1	4	3
21	2	8	10	8	1	1	8	8	10	1	1	1	9	1	1	1	1	1	1	1	1	1	1	1	1	1	1	1	1	1	1	1	1	1	1	10	1	10	7	3	7	7		5	8	7	1	1	1
22	1	4	10	1	1	1	1	4	10	6	1	3	10	10	10	10	6	6	6	10	5	6	5	5	5	1	1	6	6	6	6	6	3	10	1	7	10	10	9	9	7	9		6	4	1	1	7	1
23	1	6	10	9	8	1	9	1	1	8	1	1	1	10	1	9	1	1	1	1	8	9	8	8	9	8	8	1	8	1	6	6	2	9	7	7	8	7	7	1	5	7		5	10	9	1	1	8
24	2	8	6	2	2	2	2	2	4	2	5	2	4	2	2	2	2	2	2	2	2	2	2	2	3	3	3	2	2	2	2	2	2	3	2	2	2	3	10	1	8	3		7	4	2	2	2	2
25	2	9	10	1	1	1	1	2	10	1	1	5	6	5	8	9	7	1	1	8	4	4	7	5	5	6	4	4	1	3	4	1	9	6	5	5	9	5	9	7	9	5		1	1	1	4	1	4
26	2	6	9	2	7	2	2	2	9	3	9	7	8	8	8	7	2	7	2	2	2	2	2	2	2	2	2	2	2	2	2	2	8	7	8	8	8	8	3	8	8	8		6	9	6	3	6	6
28	1	9	10	6	9	7	8	6	10	8	8	9	9	7	8	8	4	7	5	3	7	3	3	9	8	2	5	6	2	2	3	2	4	6	5	7	9	10	6	6	9	8		9	10	8	9	5	5
29	1	8	7	3	7	5	5	4	9	3	6	5	6	5	6	7	4	4	10	4	6	5	4	7	6	5	7	4	4	4	5	3	5	2	3	3	6	3	2	8	6	2		1	2	6	4	6	6
30	1	5	8	1	1	9	2	3	7	2	8	1	1	8	1	1	1	1	1	1	1	1	1	1	1	1	1	1	1	1	1	1	1	1	1	1	1	1	6	9	10	10		5	2	2	2	2	2
31	2	1	10	5	1	1	1	1	10	1	1	1	1	1	1	1	1	1	1	1	1	1	1	1	1	1	1	1	1	1	1	1	1	1	1	1	1	1	8	8	8	8		1	1	5	1	1	5
32	1	1	6	1	1	1	1	2	10	1	2	1	1	1	1	1	1	1	1	1	1	1	1	1	1	1	1	1	1	2	1	1	2	5	1	1	4	4	5	7	8	2		1	5	1	9	1	2
33	2	1	10	1	1	1	1	1	10	1	1	1	1	1	5	1	1	1	1	1	1	1	1	1	1	1	1	1	1	1	1	1	1	1	1	1	1	1	10	8	9	7		1	1	1	1	1	1
34	1	1	8	1	5	2	7	1	9	2	2	7	7	5	7	3	1	4	4	5	8	6	4	1	1	1	6	5	3	1	1	1	7	7	1	1	1	1	7	4	7	5		1	5	3	7	3	2
35	2	7	2	3	2	5	7	5	4	8	4	8	4	10	7	5	4	7	4	5	8	5	4	6	6	5	5	7	6	7	6	5	5	5	5	5	4	6	7	5	6	5		6	9	5	6	7	7
36	2	1	1	1	1	1	1	1	10	1	1	1	1	1	8	1	1	1	1	1	10	1	1	1	1	1	1	1	1	1	1	1	1	1	1	1	1	6	8	8	7	4		1	1	1	1	1	1
37	2	8	10	1	1	1	1	1	5	1	1	3	8	3	9	6	1	1	1	1	1	1	1	1	1	1	1	1	1	1	1	1	1	1	1	1	1	6	10	10	10	10		8	8	1	3	1	1
38	1	1	10	4	1	1	1	1	6	1	1	5	3	6	8	5	1	1	1	1	1	4	4	1	4	1	1	1	1	1	1	1	1	1	3	1	1	7	3	4	3	7		1	10	1	1	1	1
39	1	1	10	5	7	3	2	2	1	6	2	3	3	2	2	2	3	4	2	3	3	4	4	6	4	4	4	4	4	4	4	3	4	2	4	4	1	4	9	3	9	9		1	2	3	2	2	1
41	1	10	10	10	10	10	10	10	10	10	10	10	10	10	10	10	10	10	10	10	10	10	10	10	10	10	10	10	10	10	10	10	10	10	10	10	10	10	8	7	10	9		1	1	1	5	3	4
42	2	1	10	1	1	1	1	1	10	8	1	1	10	10	6	7	7	7	1	6	6	6	7	7	6	7	6	6	6	7	6	6	6	6	6	6	6	10	8	9	8	4		1	1	6	1	1	1
44	1	7	4	7	5	7	4	5	7	7	6	4	6	4	5	7	4	4	5	4	6	7	5	7	5	7	6	5	5	7	7	5	7	7	5	6	7	5	3	2	7	7		2	7	7	7	7	5
46	1	1	2	2	2	1	1	2	2	3	3	1	1	3	1	1	2	1	2	1	4	2	4	1	3	3	2	1	1	4	3	1	1	2	3	1	1	1	8	6	8			1	1	1	1	1	1
48	1	3	1	1	1	1	1	1	1	1	1	1	1	1	1	1	1	1	1	1	1	1	1	1	1	1	1	1	1	1	1	1	1	1	1	1	1	1	8	6	8	8		4	1	1	1	1	1
49	2	4	9	1	1	1	2	1	7	6	6	1	8	6	1	1	1	1	1	1	1	1	1	1	1	1	1	1	1	1	1	1	1	1	1	1	6	1	9	7	9	10		6	2	5	1	1	1
50	1	1	10	6	6	6	5	5	10	6	5	7	8	4	9	4	7	7	4	4	5	5	5	4	5	5	5	5	4	6	5	4	9	9	5	5	4	6	5	3	8	6		1	9	6	7	7	5
51	1	6	8	8	4	3	4	8	8	3	7	6	3	3	4	8	8	8	4	6	4	4	7	4	8	7	8	4	4	3	3	2	3	8	5	4	8	7	4	4	4	3		7	9	6	5	7	5
52	2	4	10	5	4	2	2	10	6	4	3	4	5	4	8	5	3	4	2	3	4	7	5	4	4	5	3	3	4	4	3	4	4	5	3	3	8	6	7	8	7	7		6	4	3	2	2	3
54	1	3	10	7	9	5	9	8	7	3	9	8	7	8	6	7	7	8	8	7	7	6	7	6	9	7	7	10	8	7	8	8	8	8	7	9	7	8	4	9	9	7		3	8	8	6	3	6
55	2	8	1	1	1	1	1	1	1	1	1	1	1	3	1	1	1	1	1	1	1	1	1	1	1	1	1	1	1	1	1	1	1	1	1	1	1	3	6	5	10	8		1	1	1	1	1	1
56	1	3	8	9	8	6	8	9	7	7	7	8	8	9	9	7	7	2	7	5	7	8	7	8	9	8	7	4	6	7	2	7	2	8	8	6	9	7	5	6	7	5		1	1	9	8	9	6
58	1	1	10	1	1	1	1	1	1	1	1	1	1	1	10	3	6	1	1	1	1	1	1	1	1	1	1	1	1	1	1	1	1	1	1	4	5	5	8	3	7	2		1	1	1	1	1	1
59	2	6	10	1	7	1	1	1	9	1	1	6	9	6	1	1	1	1	1	1	4	1	1	1	1	1	1	1	1	1	1	1	1	1	1	1	5	9	4	6	7	10		1	1	1	6	1	1
61	2	8	10	1	1	1	1	8	10	8	1	9	9	10	9	9	9	9	5	8	5	4	5	4	5	1	1	4	2	6	1	7	10	10	1	1	9	9	8	5	10	9		1	3	1	1	1	1
62	2	8	10	10	10	7	10	10	10	10	10	8	10	8	10	10	10	10	4	3	10	9	6	9	10	10	10	10	7	1	1	1	8	10	7	10	9	10	4	10	10	1		4	8	7	8	4	10
63	1	3	10	1	1	1	1	1	6	1	1	1	5	3	2	3	1	1	1	1	5	4	5	1	5	1	1	1	1	4	3	1	3	1	1	1	1	1	6	4	8	1		1	7	1	9	1	1
64	2	4	2	2	2	2	2	2	7	2	2	2	2	6	5	2	2	2	2	2	2	2	2	2	2	2	2	2	2	2	2	2	2	2	3	2	4	2	3	6	7	7		1	1	1	1	1	1
65	1	2	8	5	7	7	7	7	7	6	7	5	6	6	7	6	7	6	6	8	5	5	7	7	8	7	5	8	7	8	9	5	7	6	6	7	7	6	8	7	5	6		2	7	7	7	7	6
66	2	4	10	1	1	1	1	1	10	1	1	1	6	1	7	1	1	1	1	1	1	1	1	1	1	1	1	1	1	7	7	7	8	8	6	6	7	7	9	9	8	8		1	7	10	8	7	7
67	1	6	9	5	5	6	7	3	9	5	6	4	5	4	4	4	5	5	4	5	5	5	5	3	4	4	7	5	5	4	4	5	4	5	5	3	3	6	7	7	7	7		7	6	3	2	3	2
68	1	5	10	10	6	3	2	2	10	3	2	2	6	6	8	10	7	1	1	3	2	10	7	4	2	10	3	4	6	1	5	1	3	10	2	9	6	4	1	5	4	10		1	1	1	1	1	1
69	1	8	6	3	5	2	3	5	8	5	5	4	4	6	6	6	6	4	4	3	6	4	3	4	4	3	6	6	2	4	5	5	6	5	3	5	5	5	10	7	10	9		7	5	5	5	5	5
70	1	7	5	1	1	1	1	4	1	1	1	1	1	1	1	1	1	1	1	1	1	1	1	1	5	1	1	1	1	5	1	5	1	4	1	1	1	1	4	7	7	1		6	4	5	6	5	1
71	1	2	9	2	8	4	7	2	7	2	2	2	2	6	5	7	2	2	2	3	2	2	1	2	2	2	2	3	1	2	1	1	2	2	2	7	7	2	4	8	6	7		2	6	6	9	10	4
72	2	10	10	2	2	2	1	4	7	4	6	4	7	6	4	5	3	5	1	4	5	5	5	5	5	5	5	5	1	2	1	3	3	2	2	3	3	8	4	6	6	5		5	7	2	5	5	1
73	1	2	8	7	8	6	8	7	7	8	7	8	8	7	8	9	9	9	7	8	9	9	8	8	8	9	8	8	8	8	9	9	9	8	8	7	9	7	7	8	9	2		1	5	5	3	5	4
75	2	4	1	1	1	1	4	1	1	3	1	1	4	4	1	1	1	1	1	4	1	1	1	1	1	1	1	1	1	1	1	1	1	1	1	1	1	1	7	8	7	7		7	1	1	1	1	1
76	2	8	10	1	9	1	1	1	8	10	10	7	8	6	7	6	7	4	5	10	9	3	4	7	3	6	3	4	6	1	1	1	9	9	8	10	10	10	4	8	5	6		8	1	7	10	1	8
77	2	4	10	1	5	1	1	2	10	1	1	1	10	10	5	1	1	1	1	1	4	1	1	1	2	1	1	1	1	1	1	1	9	7	1	1	10	10	10	7	10	10		2	1	3	1	1	1
78	2	10	10	10	7	6	1	10	10	10	10	8	10	8	9	6	9	10	3	6	7	7	8	7	5	5	5	6	3	2	2	2	6	10	5	5	10	7	7	6	10	10		5	8	9	5	2	2
81	2	10	10	1	10	10	7	10	10	10	10	10	10	10	10	10	10	10	10	10	10	10	10	10	10	10	10	10	10	10	10	10	10	10	8	4	10	10	2	8	8	9		7	10	5	8	10	7
83	1	9	8	7	8	8	8	5	7	8	7	9	9	8	7	9	9	8	8	8	7	7	8	8	8	8	8	8	8	6	7	8	7	8	7	8	7	7	8	8	8	8		10	7	7	6	6	4
84	2	8	10	8	6	6	8	5	10	10	6	3	10	5	8	4	3	4	4	4	2	2	2	2	2	2	2	2	2	1	2	2	2	1	2	2	1	2	10	10	9	9		10	4	10	6	10	9
85	2	5	10	3	6	7	10	9	8	3	5	10	9	10	10	9	9	9	8	9	9	10	10	9	7	8	9	10	8	9	9	8	10	10	7	8	10	8	6	9	10	10		10	4	2	1	3	3
86	1	7	9	4	2	5	6	2	6	7	6	4	8	7	6	3	7	5	3	3	5	3	5	2	4	5	2	1	3	1	1	2	1	1	2	1	3	1	1	6	7	4		6	2	4	2	3	3
[truncated: 240 more columns]
